# Supplementary material for: Data on perception of faculty members on the influence of faculty support initiatives on the efficacy of job responsibilities
Source: Data Brief. 2018 Jun 22;19:1594–9. doi: 10.1016/j.dib.2018.06.065 (PMC6141862; doi:10.1016/j.dib.2018.06.065)
Supplement: Supplementary file 3 — Supplementary material [file mmc3.zip]

Archive with 1 entries (1 files):
- FACULTY SUPPORT_DIB_SPSS.sav
