# Supplementary material for: Data on perception of faculty members on the influence of faculty support initiatives on the efficacy of job responsibilities
Source: Data Brief. 2018 Jun 22;19:1594–9. doi: 10.1016/j.dib.2018.06.065 (PMC6141862; doi:10.1016/j.dib.2018.06.065)
Supplement: Supplementary file 4 — Supplementary material [file mmc4.xlsx]

## Sheet: Sheet1
	Gender	Age	Marital Status	Rank	Admin Post	work Experience	University	CS1	CS2	CS3	RG1	RG2	RG3	RL1	RL2	RL3	KS1	KS2	KS3	PS1	PS2	PS3	RO1	RO2	RO3	AR1	AR2	AR3
	1	3	2	5	5	3	2	5	5	5	4	5	5	4	4	4	4	4	5	4	4	4	5	4	5	5	4	4
	1	3	2	3	5	1	2	5	4	4	4	4	4	4	4	4	4	4	4	4	5	4	4	4	5	5	4	4
	2	2	2	5	5	1	2	4	4	4	4	4	4	3	3	3	3	3	3	3	3	3	3	3	3	3	3	3
	1	2	2	3	3	2	2	4	4	4	4	4	4	4	4	4	4	4	4	4	4	4	4	4	4	4	4	4
	1	3	2	4	5	1	2	4	5	5	5	5	5	4	4	4	4	4	5	3	5	5	5	5	5	5	5	5
	1	4	2	3	4	2	2	4	4	4	4	4	4	5	5	5	5	5	5	5	4	4	4	4	4	4	4	4
	1	3	2	4	5	1	2	5	4	4	5	5	5	4	4	4	4	4	5	5	4	4	5	4	3	5	5	4
	1	4	2	1	3	3	2	4	5	5	5	5	5	4	4	4	4	4	4	4	4	4	4	4	4	4	4	4
	1	4	2	2	5	3	2	5	5	5	5	5	5	4	4	4	4	4	4	4	4	4	5	5	3	5	4	4
	1	4	2	2	3	2	2	4	5	5	4	5	4	4	4	4	4	4	4	5	5	5	4	4	2	4	5	4
	1	3	2	1	3	3	2	4	5	4	5	5	5	5	5	5	5	5	5	5	4	4	5	5	4	5	5	5
	1	3	2	3	3	1	2	5	4	4	4	4	4	4	4	4	4	4	5	4	4	4	5	5	3	4	4	5
	1	4	2	1	5	3	2	5	5	5	2	3	4	5	4	4	5	3	5	5	5	4	5	4	3	2	5	4
	1	3	2	5	5	2	2	4	5	5	4	4	4	4	5	5	5	4	5	5	3	4	5	4	5	3	5	3
	1	4	2	2	3	3	2	5	4	3	2	3	3	4	4	4	4	3	5	5	4	4	5	4	4	3	3	3
	1	4	2	1	1	3	2	4	4	4	4	4	4	4	4	4	5	4	5	5	4	4	5	4	5	3	5	4
	1	3	2	3	5	2	2	5	4	4	3	3	3	4	4	4	4	4	4	4	4	4	4	4	4	4	4	4
	1	4	2	1	5	3	2	5	4	4	3	3	3	4	4	4	4	4	4	4	4	4	4	4	4	4	4	4
	1	4	2	2	5	3	2	5	4	2	2	2	2	4	4	4	4	4	5	5	4	3	4	4	4	4	5	4
	1	4	2	2	5	2	2	5	5	3	2	3	4	4	4	4	5	3	4	5	4	4	5	4	4	3	5	4
	1	3	2	1	3	3	2	5	5	3	3	3	3	4	4	4	4	3	5	5	5	4	5	4	5	2	4	4
	1	3	2	3	3	1	2	5	5	4	4	4	4	5	5	5	5	2	4	5	4	3	5	5	5	2	5	2
	1	4	2	1	1	3	2	5	5	4	2	3	2	4	2	4	5	4	5	5	4	3	5	4	4	5	2	4
	1	3	2	5	5	2	2	5	4	4	3	4	4	4	4	4	4	3	4	5	4	3	5	4	5	4	5	5
	1	4	2	2	3	3	2	5	5	5	4	2	4	5	4	5	5	4	5	5	4	5	5	5	5	5	5	2
	1	4	2	1	1	3	2	5	5	3	3	2	2	5	4	4	4	3	5	5	5	4	5	5	5	1	5	5
	1	3	2	3	5	2	2	5	4	4	3	3	4	5	5	5	5	3	5	5	4	4	5	5	5	4	5	4
	1	4	2	1	5	3	2	5	4	4	3	3	4	4	4	4	5	3	5	5	5	4	5	4	4	4	4	3
	1	4	2	2	5	3	2	5	5	5	3	3	4	5	5	5	5	5	5	5	5	5	5	5	5	4	5	4
	1	4	2	2	5	2	2	5	5	5	4	4	4	4	4	4	5	3	4	5	4	3	5	4	5	5	5	3
	2	3	2	5	5	3	2	4	5	4	4	3	4	4	4	4	4	3	5	5	4	4	5	4	4	2	5	4
	1	3	2	3	5	1	2	5	4	4	4	4	4	5	4	4	5	4	5	5	4	3	5	3	4	2	2	4
	1	2	2	5	5	1	2	5	5	3	3	3	4	5	4	4	5	3	5	5	4	3	5	5	5	3	4	4
	1	2	2	3	3	2	2	4	4	4	2	3	4	5	5	5	5	4	4	5	4	2	5	5	5	4	5	2
	1	3	2	4	5	1	2	5	4	4	3	3	3	4	4	4	4	4	5	5	4	4	5	4	4	4	4	4
	1	4	2	3	4	2	2	5	4	3	4	4	2	5	4	4	5	3	5	5	2	2	4	3	4	2	4	4
	1	3	2	4	5	1	2	5	5	4	4	4	4	4	4	4	4	4	4	5	4	4	5	4	4	2	4	3
	1	4	2	1	3	3	2	5	4	3	3	3	2	3	3	3	3	3	3	3	3	3	3	3	3	3	3	3
	1	4	2	2	5	3	2	5	4	4	4	4	4	4	4	4	5	4	4	4	4	4	4	3	4	3	3	3
	1	4	2	2	3	2	2	4	4	4	3	3	4	4	4	4	4	4	5	4	4	3	5	3	2	4	4	5
	1	2	2	4	5	2	2	4	4	4	3	4	4	4	4	4	5	4	3	3	3	3	4	3	4	3	3	3
	1	1	1	6	5	1	2	5	3	2	3	2	4	4	4	4	4	4	4	4	4	4	4	4	4	4	4	4
	1	4	2	5	5	2	2	5	4	4	4	4	4	4	4	4	4	4	4	4	4	4	4	4	4	4	4	4
	1	1	1	6	5	1	2	5	4	4	4	4	4	4	5	4	4	4	4	4	4	3	4	5	4	4	4	4
	1	4	2	1	3	3	2	5	4	4	4	4	4	5	5	5	5	5	3	3	4	5	5	5	5	5	5	4
	1	4	2	1	5	3	2	4	5	5	5	5	5	4	4	4	4	4	4	4	4	4	4	4	4	4	4	4
	1	3	2	2	5	3	2	5	5	5	5	5	5	5	5	4	4	4	3	3	4	3	4	4	4	4	4	5
	1	3	2	3	5	2	2	4	4	4	4	4	4	5	5	5	5	5	4	4	4	4	4	4	4	4	4	4
	1	2	2	4	5	1	2	4	5	5	5	5	5	5	5	5	5	4	5	5	5	4	5	5	5	4	4	4
	1	1	1	6	5	1	2	4	4	4	4	4	4	4	4	4	4	4	4	4	4	4	4	4	4	4	4	4
	1	2	2	4	5	2	2	5	5	5	5	5	5	4	4	4	4	4	4	4	4	4	4	4	4	4	4	4
	1	1	1	6	5	1	2	5	4	4	4	4	4	3	3	3	3	3	3	3	3	3	3	3	3	3	3	3
	1	4	2	5	5	2	2	4	4	4	4	4	4	4	5	4	5	4	3	3	4	2	3	5	5	5	5	4
	1	1	1	6	5	1	2	5	4	4	4	4	4	4	4	4	4	4	4	4	4	4	4	4	4	4	4	4
	1	4	2	1	3	3	2	4	4	4	4	4	4	5	5	5	5	5	4	4	4	4	4	5	5	5	5	5
	1	4	2	1	5	3	2	5	5	5	4	4	4	4	4	4	4	4	5	5	5	5	5	5	5	4	4	4
	1	3	2	2	5	3	2	5	4	4	4	4	4	4	4	4	4	4	4	4	4	4	4	4	4	4	4	4
	1	3	2	3	5	2	2	5	4	4	1	1	3	4	3	4	3	5	4	5	5	3	5	4	4	4	4	4
	1	2	2	4	5	1	2	5	5	4	2	2	3	4	4	4	4	5	5	5	5	5	4	4	4	4	4	4
	1	1	1	6	5	1	2	5	4	2	3	3	3	5	4	5	4	5	3	3	4	2	3	4	4	4	4	5
	2	1	1	6	5	1	2	4	4	4	4	4	4	5	5	5	5	5	4	5	5	2	4	3	2	5	5	4
	1	2	2	4	5	2	2	4	5	5	4	3	4	4	3	4	5	3	5	5	4	4	4	4	5	4	4	3
	1	2	2	5	5	2	2	4	4	4	4	4	4	4	4	4	4	4	4	4	4	4	4	4	4	4	4	4
	2	2	2	5	5	1	2	4	5	4	3	4	4	4	4	4	4	4	5	4	4	3	5	3	2	4	4	5
	1	2	2	3	3	2	2	5	4	3	3	3	2	4	3	4	5	3	5	5	4	3	4	4	5	4	4	3
	1	2	2	4	5	2	2	5	5	4	3	3	2	4	4	4	5	3	5	5	4	3	4	4	5	4	4	3
	1	2	2	3	5	2	2	5	2	4	3	4	4	4	4	4	4	5	5	5	5	4	4	5	5	4	4	4
	1	2	2	4	5	2	2	5	3	5	3	3	2	4	4	5	5	3	5	4	3	3	5	5	5	4	4	4
	1	2	2	5	5	2	2	4	4	4	2	2	2	4	4	4	4	4	4	4	3	3	4	4	4	3	3	3
	1	2	2	5	5	1	2	4	2	2	2	1	1	2	2	4	3	3	4	3	3	3	4	4	4	4	4	2
	1	2	2	3	3	2	2	4	4	4	3	3	2	4	4	4	4	3	4	4	3	3	4	4	4	3	4	3
	1	2	2	4	5	2	2	4	4	4	2	3	4	5	5	5	5	5	5	5	5	5	5	4	5	5	4	4
	1	2	2	5	5	1	2	4	3	5	3	2	2	4	4	5	5	5	5	4	4	3	5	5	5	4	4	4
	1	3	3	3	2	2	2	4	4	4	2	4	3	3	5	5	5	4	4	4	4	3	4	4	4	4	4	5
	2	2	2	3	3	2	2	4	4	4	3	3	3	4	4	4	4	4	3	3	3	3	4	4	4	3	4	3
	1	3	2	4	5	1	2	4	5	5	3	4	4	5	5	5	5	4	5	4	3	3	5	5	4	4	4	4
	1	4	2	3	4	2	2	4	4	3	4	4	4	4	4	4	4	4	4	3	3	3	4	4	4	3	4	4
	1	3	2	4	5	1	2	4	5	4	3	3	2	5	4	3	4	4	4	4	3	3	4	4	4	4	4	4
	1	4	2	1	3	3	2	4	4	4	4	4	4	4	4	5	5	5	5	4	4	4	4	4	4	5	4	4
	1	4	2	2	5	3	2	4	3	3	2	2	2	5	4	4	5	4	4	4	3	3	5	4	5	4	5	3
	1	4	2	2	3	2	2	5	5	5	4	4	4	5	5	5	5	4	5	4	3	4	4	3	5	4	4	4
	1	3	2	1	3	3	2	5	4	3	2	2	2	3	4	4	4	4	3	3	2	2	4	4	4	3	3	3
	1	3	2	3	3	1	2	4	2	1	3	3	1	5	5	4	5	4	4	3	4	3	4	4	2	4	4	3
	1	4	2	1	1	3	2	5	5	4	3	4	3	5	5	5	5	5	5	4	3	3	4	4	5	5	5	3
	1	2	2	5	5	1	2	4	4	4	2	3	3	4	4	5	5	3	5	3	3	2	4	5	5	2	5	4
	1	3	3	3	2	2	2	4	5	5	4	4	4	5	5	5	5	4	5	5	5	4	5	4	5	5	5	3
	1	3	3	3	2	2	2	5	3	4	3	3	3	5	5	5	5	5	4	3	3	3	5	5	5	3	5	5
	2	3	2	5	5	3	2	5	4	3	2	3	3	4	4	5	5	4	4	4	3	3	4	3	3	3	4	3
	1	3	2	3	5	1	2	4	5	4	2	1	4	5	5	5	5	5	5	4	3	4	5	5	5	5	4	5
	1	2	2	5	5	1	2	4	5	4	4	3	3	5	4	5	5	4	5	3	3	5	4	4	3	5	3	5
	1	3	2	6	5	2	1	5	4	4	4	4	5	5	5	5	5	5	5	5	5	4	5	5	5	5	5	5
	1	3	2	4	5	2	1	5	5	3	4	4	4	5	4	5	5	5	5	4	4	4	4	5	5	3	5	5
	1	4	2	1	3	3	1	4	2	1	2	1	1	4	4	4	5	3	4	4	3	3	5	1	4	5	3	3
	1	2	1	5	5	1	1	5	5	4	3	4	4	4	4	4	4	4	5	4	4	4	4	5	4	4	3	4
	2	4	2	2	5	3	1	3	2	4	3	3	3	4	4	4	5	4	3	4	3	4	4	4	4	3	4	4
	1	2	1	4	5	1	1	4	4	4	3	3	3	3	4	5	4	4	4	3	3	3	3	3	4	5	2	4
	1	3	2	3	5	2	1	4	4	4	3	4	2	4	4	4	4	4	4	4	4	4	4	4	4	3	4	3
	1	2	2	5	5	1	1	5	3	3	3	3	3	4	4	4	4	4	4	4	3	3	4	3	4	2	4	4
	2	4	2	1	5	3	1	4	4	4	2	4	2	5	5	5	5	5	5	5	5	5	5	4	5	2	5	4
	1	2	1	4	5	1	1	5	5	3	3	4	4	4	4	4	4	4	4	3	3	3	5	5	5	3	5	4
	1	3	2	3	5	2	1	4	4	4	3	3	3	5	5	5	5	4	4	4	2	3	4	4	4	4	5	4
	1	1	1	5	5	1	1	4	4	4	4	4	3	4	4	4	4	4	3	3	3	3	4	5	5	4	5	3
	1	2	2	4	3	1	1	4	5	5	2	4	4	5	5	4	5	4	4	3	4	3	5	5	5	5	5	2
	1	4	2	1	1	3	1	4	5	4	3	3	3	5	5	5	5	4	4	3	4	3	4	5	5	4	5	5
	2	3	2	6	5	2	1	5	4	4	2	3	2	4	4	4	5	4	4	4	2	2	4	5	5	2	5	5
	1	3	2	4	5	2	1	5	5	4	4	4	5	5	5	5	5	4	3	3	3	3	5	4	5	4	5	4
	1	4	2	1	3	3	1	4	4	3	3	3	4	4	4	4	4	4	4	4	4	3	4	4	4	2	4	3
	1	2	1	5	5	1	1	5	4	3	2	2	2	4	4	5	5	4	5	4	3	5	5	4	5	4	4	3
	1	4	2	2	5	3	1	5	4	3	2	3	4	5	4	4	4	4	3	3	3	3	5	4	4	3	4	4
	1	2	1	4	5	1	1	5	5	4	1	1	1	4	4	4	5	4	4	4	4	4	4	2	5	3	4	2
	1	3	2	3	5	2	1	4	5	5	4	3	4	5	5	5	5	5	5	5	5	3	5	5	5	5	4	4
	1	2	2	5	5	1	1	4	5	4	4	4	4	4	5	5	5	4	2	5	4	4	4	4	5	4	4	4
	1	4	2	1	5	3	1	5	5	4	2	2	4	5	5	5	5	5	5	4	3	4	5	5	5	5	4	5
	1	2	1	4	5	1	1	4	5	3	2	3	3	4	5	4	4	4	3	4	3	4	4	4	4	2	4	2
	1	3	2	3	5	2	1	5	5	5	5	5	5	4	3	4	4	4	4	4	4	4	3	4	3	3	3	3
	1	2	1	6	5	1	1	5	4	4	4	4	4	4	4	4	4	4	4	3	5	5	4	4	4	4	4	4
	2	4	2	1	5	3	1	4	5	5	4	3	3	5	5	5	5	4	5	5	4	4	3	4	4	4	4	4
	1	2	2	5	5	1	1	5	4	4	3	4	4	3	3	3	3	3	3	3	3	3	3	3	3	3	3	3
	2	3	2	3	5	2	1	4	3	3	1	2	2	4	4	4	4	4	5	3	5	5	4	4	4	4	4	4
	2	2	1	4	5	1	1	4	4	4	4	4	4	4	4	4	4	4	5	3	5	5	4	4	4	4	4	4
	1	1	2	3	3	2	1	5	5	5	3	4	4	4	4	4	4	4	5	3	5	5	4	4	4	4	4	4
	1	2	2	4	5	1	1	4	4	4	4	4	4	5	4	4	4	4	4	3	4	4	4	4	4	4	4	4
	2	4	2	1	5	3	1	4	5	4	3	4	4	5	5	5	5	5	4	4	5	4	4	5	4	5	5	5
	1	2	1	4	5	1	1	4	4	3	3	4	5	3	3	4	4	3	3	3	4	4	4	4	4	3	3	4
	1	3	2	3	5	2	1	4	3	4	3	3	3	4	4	4	4	4	3	4	4	4	4	4	4	3	4	4
	1	2	1	6	5	1	1	4	5	5	5	5	4	5	5	5	4	3	3	4	4	3	3	4	4	5	5	5
	2	4	2	1	5	3	1	4	5	1	3	1	4	4	4	5	4	3	3	4	3	3	5	5	3	3	5	5
	1	2	2	5	5	1	1	4	5	3	4	2	5	4	4	4	4	3	3	4	3	3	3	4	4	3	3	3
	1	3	2	3	5	2	1	4	4	4	4	4	4	4	4	4	4	3	3	4	3	3	3	4	4	3	3	3
	1	2	1	4	5	1	1	4	4	4	4	4	4	4	4	5	5	4	4	4	3	3	4	4	4	5	4	4
	1	1	2	3	3	2	1	4	5	4	3	4	4	4	4	5	5	4	4	4	3	3	4	4	4	5	4	4
	1	2	2	4	5	1	1	4	5	3	3	3	3	4	4	5	5	4	4	4	3	3	4	4	4	5	4	4
	1	2	2	4	5	1	1	4	5	5	5	5	5	4	4	4	4	4	5	4	4	4	4	5	4	4	3	4
	1	2	2	4	5	1	1	4	5	4	3	5	5	5	5	4	4	4	5	4	4	5	4	4	4	4	4	4
	1	2	2	5	5	1	1	4	4	4	3	4	4	4	4	5	5	5	5	5	5	5	4	4	5	5	5	5
	1	4	2	1	3	2	1	4	4	1	3	1	4	4	4	4	4	4	4	4	4	4	3	4	4	4	4	3
	2	2	1	4	5	1	1	4	4	4	2	4	3	4	4	4	4	4	4	4	4	3	4	4	2	2	2	2
	1	1	2	3	3	2	1	4	4	4	3	4	4	5	5	5	4	4	3	3	4	4	4	4	3	3	4	4
	1	2	2	4	5	1	1	4	4	3	3	4	4	4	4	4	4	4	4	4	4	4	4	4	4	3	3	3
	1	2	2	4	5	1	1	5	4	3	3	4	4	4	4	4	4	4	4	4	4	4	4	4	4	3	3	3
	1	2	2	4	5	1	1	5	4	4	4	4	4	5	5	5	5	4	4	4	5	4	4	4	4	3	3	3
	1	2	2	5	5	1	1	4	3	3	1	2	2	5	4	4	5	4	4	4	4	4	4	5	5	4	5	5
	1	3	2	5	5	1	1	4	4	2	2	2	2	4	2	4	3	3	4	3	3	3	3	3	4	3	4	4
	2	2	2	4	5	1	1	5	4	3	2	3	3	4	4	4	4	3	4	4	3	4	5	3	2	4	5	5
	1	2	2	4	5	1	1	5	3	3	2	3	3	4	2	3	2	3	3	2	2	2	3	3	3	3	4	4
	1	3	2	3	5	2	1	5	4	3	2	4	3	4	3	4	4	4	4	3	3	3	4	4	4	4	5	3
	1	2	2	3	5	2	1	4	4	1	3	1	4	5	5	5	4	3	3	4	3	3	3	4	4	3	3	3
	2	3	2	6	5	2	1	5	4	4	2	3	3	4	5	5	5	4	4	3	3	4	4	4	4	4	4	4
	1	3	2	4	5	2	1	4	2	2	2	2	2	3	4	3	5	4	4	4	3	3	4	4	4	4	3	3
	1	4	2	1	3	3	1	5	4	4	3	2	2	4	5	5	5	4	4	4	4	3	5	5	5	2	4	5
	1	2	1	5	5	1	1	5	3	2	3	2	3	3	2	3	4	3	3	3	3	3	3	3	4	3	3	3
	1	4	2	2	5	3	1	4	5	4	3	3	2	4	5	5	5	5	3	3	3	3	3	4	3	3	4	3
	1	2	1	4	5	1	1	4	5	3	4	4	3	4	5	4	3	3	2	3	4	3	4	5	4	5	4	4
	1	3	2	3	5	2	1	4	5	3	1	2	3	5	3	4	3	5	5	3	4	5	3	3	3	3	3	3
	1	2	2	5	5	1	1	4	5	4	3	3	4	5	4	4	5	3	3	3	3	3	3	3	3	3	3	3
	2	4	2	1	5	3	1	5	4	3	2	3	3	4	5	5	5	4	4	3	3	2	4	4	5	3	5	3
	1	2	1	4	5	1	1	5	4	4	3	4	2	5	2	4	4	2	2	2	2	2	5	4	4	5	5	2
	1	3	2	3	5	2	1	5	4	3	3	3	3	4	4	4	4	4	3	3	3	3	4	4	4	3	4	3
	1	1	1	5	5	1	1	5	4	4	2	4	4	5	4	4	4	3	4	4	4	3	3	4	4	5	2	2
	1	2	2	4	3	1	1	3	5	2	3	3	4	4	5	5	5	4	4	3	5	5	4	4	4	4	4	4
	1	4	2	1	1	3	1	2	4	4	2	3	3	4	3	4	4	4	4	4	4	3	4	4	3	3	3	3
	2	3	2	6	5	2	1	5	4	4	3	3	4	3	3	4	5	4	3	3	4	5	4	4	4	5	5	5
	1	3	2	4	5	2	1	4	5	4	4	4	5	5	4	5	5	5	5	5	5	4	3	4	5	3	5	2
	1	4	2	1	3	3	1	4	4	3	4	3	3	5	3	5	4	3	4	4	3	4	5	5	4	2	5	5
	1	2	1	5	5	1	1	4	4	3	2	3	4	4	4	4	4	4	4	4	4	4	4	3	4	4	4	4
	1	4	2	2	5	3	1	4	5	3	3	4	4	4	5	5	5	4	5	4	4	4	5	4	5	3	5	3
	1	2	1	4	5	1	1	5	5	2	2	2	3	5	4	4	4	4	3	4	4	3	4	4	4	1	4	2
	1	3	2	3	5	2	1	4	5	4	3	4	4	4	4	4	5	4	5	4	3	4	5	5	5	4	5	5
	1	2	2	5	5	1	1	4	5	4	3	3	3	5	4	5	5	4	5	5	4	3	3	4	4	4	4	4
	1	4	2	1	5	3	1	4	4	2	2	2	2	4	4	4	3	4	4	3	3	4	4	4	4	4	4	3
	1	2	1	4	5	1	1	4	5	3	2	3	4	5	4	4	5	4	4	4	4	4	5	4	4	4	4	4
	1	3	2	3	5	2	1	4	4	4	3	3	3	4	4	4	4	3	4	3	2	4	5	4	4	5	5	4
	1	2	1	6	5	1	1	4	5	2	3	1	4	4	5	5	5	4	3	4	3	3	5	5	5	4	5	2
	2	4	2	1	5	3	1	4	5	2	2	2	2	5	4	4	4	3	4	4	3	4	4	4	4	5	5	4
	1	2	2	5	5	1	1	4	5	4	2	3	4	5	4	5	5	4	4	4	2	2	4	4	5	4	4	3
	2	3	2	3	5	2	1	4	5	2	3	3	4	5	4	4	4	4	4	5	4	4	5	3	4	2	4	2
	1	2	1	4	5	1	1	5	4	4	4	3	3	5	5	5	5	3	5	4	3	3	5	5	5	5	5	5
	1	1	2	3	3	2	1	5	4	4	4	4	4	4	4	4	4	4	4	4	4	4	4	4	4	4	4	4
	2	2	2	3	3	2	2	5	4	4	4	4	4	4	4	4	4	3	3	3	3	3	3	4	4	3	4	3
	1	3	2	3	3	2	6	5	5	5	4	5	5	4	4	4	4	4	4	4	4	4	4	4	4	4	4	4
	1	3	2	2	3	2	6	5	4	4	3	4	2	4	4	4	4	4	4	4	3	3	4	4	4	3	3	3
	1	3	2	4	5	2	6	4	4	4	4	4	4	3	3	4	5	4	3	3	3	5	3	5	5	3	4	4
	1	3	2	5	5	2	6	5	4	4	3	3	3	4	4	4	4	4	4	4	3	3	4	4	4	3	3	3
	1	3	2	3	5	2	6	4	4	4	2	3	4	5	5	5	5	5	5	5	5	5	5	4	5	5	4	4
	1	3	2	3	5	2	6	4	2	2	2	1	1	3	3	4	3	3	4	3	3	3	4	4	4	4	4	3
	1	2	2	1	5	3	6	4	5	4	3	2	2	5	5	5	5	5	5	5	5	5	5	4	5	5	5	5
	1	1	1	6	5	1	6	5	5	4	4	4	4	5	5	5	5	5	5	5	5	5	5	4	5	5	4	4
	1	3	2	4	5	2	6	5	4	4	4	4	4	4	4	4	4	4	4	4	4	4	4	4	4	4	4	4
	1	3	2	3	3	2	6	4	4	5	3	2	2	3	3	3	3	3	3	3	3	3	3	3	3	3	3	3
	1	2	2	3	5	3	6	5	4	4	3	4	3	4	4	5	5	5	5	4	4	3	5	5	5	4	4	4
	1	3	2	2	3	2	6	5	5	5	2	4	3	4	4	4	4	4	4	4	4	4	4	4	4	4	4	4
	1	3	2	4	5	2	6	5	5	5	4	5	4	4	5	5	5	4	4	4	4	3	4	4	4	4	4	5
	1	3	2	5	5	2	6	4	4	4	4	4	4	4	4	5	5	5	5	4	4	3	5	5	5	4	4	4
	1	3	2	3	5	2	6	4	4	4	3	3	2	4	4	4	4	4	4	4	4	4	4	4	4	4	4	4
	1	3	2	3	5	2	6	5	4	4	4	3	4	4	4	4	5	5	5	5	4	4	5	5	5	5	5	5
	1	2	2	1	2	3	6	5	5	4	4	4	4	5	4	4	4	3	5	5	4	3	3	5	4	4	5	4
	1	1	1	4	5	1	6	4	5	4	4	4	4	5	4	4	4	4	4	4	5	5	4	4	5	5	5	4
	1	3	2	4	5	2	6	4	5	5	5	5	5	4	4	4	4	4	4	4	4	4	4	4	4	4	4	4
	1	3	2	3	3	2	6	4	5	5	4	5	4	4	4	4	4	4	4	4	4	4	4	4	4	4	4	4
	1	2	2	3	5	3	6	5	4	3	4	4	2	5	5	3	4	5	3	3	4	3	5	4	5	4	4	4
	1	2	2	5	5	1	6	4	5	4	4	4	4	4	4	4	4	4	4	4	4	4	4	4	4	4	4	4
	2	3	2	1	5	2	6	4	4	4	4	4	4	4	4	4	4	4	4	4	4	4	4	4	4	4	4	4
	1	3	2	2	3	1	6	4	4	3	4	4	3	5	4	4	4	3	3	3	3	3	5	4	4	3	5	3
	1	3	2	4	5	1	6	4	5	4	4	4	2	5	4	4	4	4	4	4	4	4	4	5	5	5	5	4
	1	2	2	3	5	1	6	5	4	4	4	5	3	5	4	4	4	4	5	5	4	4	4	5	4	4	5	4
	2	2	2	6	5	1	6	5	4	5	3	4	5	4	4	4	5	4	5	5	4	4	5	5	5	4	5	5
	1	3	2	4	5	1	6	4	4	3	4	4	3	5	5	4	5	5	3	3	4	3	5	4	5	4	4	4
	1	3	2	1	3	2	6	4	4	3	4	4	3	4	4	4	4	4	4	4	4	4	4	4	4	4	4	4
	1	3	2	2	3	2	6	5	5	4	4	4	4	5	5	5	5	4	4	4	4	4	4	5	5	4	4	3
	1	3	2	3	2	3	6	4	5	5	5	4	4	5	5	4	4	5	4	4	5	5	4	5	5	5	4	3
	1	1	1	5	5	1	6	4	5	3	4	4	3	4	4	4	5	4	5	5	4	4	5	5	5	4	5	5
	1	3	2	3	3	2	6	4	4	4	4	4	4	4	4	4	4	4	4	4	4	4	4	4	4	4	4	4
	1	4	2	2	5	2	6	5	5	4	4	4	3	4	4	4	5	4	5	5	4	4	5	5	5	4	5	5
	1	3	2	4	5	2	6	4	5	3	4	4	2	4	4	4	5	4	5	4	4	4	5	4	5	5	5	4
	1	2	2	3	5	3	6	4	4	4	4	4	4	5	4	4	4	4	5	5	4	4	3	5	4	4	5	4
	1	2	2	5	5	1	6	5	4	4	4	4	4	5	5	5	4	4	4	5	4	4	5	4	5	5	5	4
	2	3	2	1	1	2	6	5	4	3	5	5	4	5	5	5	4	5	4	4	5	4	4	4	4	5	4	4
	2	3	2	2	3	1	6	4	4	4	4	4	4	4	4	4	4	4	4	4	4	4	4	4	4	4	4	4
	1	3	2	4	5	1	6	4	4	3	4	4	4	4	4	4	4	3	3	3	4	3	5	4	4	4	4	4
	1	3	2	4	5	1	6	4	3	2	3	2	4	4	4	4	5	4	3	3	3	4	3	3	4	3	3	3
	2	2	2	6	5	2	6	4	4	4	4	4	4	4	5	5	5	3	4	4	4	3	4	4	4	3	4	3
	1	3	2	5	5	1	6	5	4	4	4	4	4	4	4	5	5	4	5	4	4	4	4	4	4	2	4	4
	2	3	2	4	4	2	6	5	4	3	3	3	2	3	4	4	4	3	4	5	3	3	4	4	4	2	4	2
	2	2	2	3	3	2	6	5	5	5	4	4	5	5	4	5	5	4	5	4	4	3	5	5	5	1	4	4
	1	3	2	4	5	2	6	5	4	4	4	3	4	4	4	4	4	4	4	4	3	3	3	4	4	2	4	4
	1	3	2	4	4	2	6	4	5	4	3	4	4	4	3	4	5	3	5	5	4	3	4	4	5	4	4	3
	1	2	2	4	5	1	5	5	4	3	3	3	2	4	4	4	4	4	5	4	4	3	5	3	2	4	4	5
	1	4	2	2	2	2	5	4	2	2	2	2	2	4	4	4	4	4	4	4	3	2	5	3	5	3	3	3
	2	4	2	1	1	3	5	5	4	4	2	3	4	4	4	4	4	3	4	4	3	3	3	4	4	4	4	4
	1	1	1	6	5	1	5	4	4	4	2	3	4	4	4	4	4	4	4	4	3	3	3	4	4	4	4	4
	2	3	2	4	4	2	5	5	4	4	3	3	2	4	4	4	5	4	5	4	4	3	5	5	5	5	4	3
	1	2	2	4	5	1	5	4	5	4	4	5	4	4	4	4	4	4	4	4	3	3	3	4	4	2	4	4
	2	3	2	2	3	3	5	4	5	4	4	4	4	4	3	4	5	3	5	5	4	3	4	4	5	4	4	3
	1	3	2	4	5	2	5	5	4	3	4	3	2	4	4	4	4	4	5	4	4	3	5	3	2	4	4	5
	1	3	3	3	3	2	5	5	4	3	3	3	3	4	4	4	4	4	4	4	3	2	5	3	5	3	3	3
	1	3	2	3	5	2	5	4	3	2	4	3	2	4	4	4	4	3	4	4	3	3	3	4	4	4	4	4
	2	3	2	3	5	2	5	5	4	4	4	4	3	4	4	4	4	4	4	4	3	3	3	4	4	4	4	4
	1	3	2	4	5	2	5	4	4	4	3	4	3	4	4	4	5	4	5	4	4	3	5	5	5	5	4	3
	1	4	2	3	2	3	5	5	4	4	5	4	5	4	4	4	4	4	4	4	3	3	3	4	4	2	4	4
	1	2	2	4	5	1	5	5	5	4	4	4	4	4	3	4	5	3	5	5	4	3	4	4	5	4	4	3
	2	2	2	5	5	1	5	5	4	2	2	2	2	4	4	4	4	4	5	4	4	3	5	3	2	4	4	5
	1	2	2	4	5	1	5	5	4	4	2	4	4	4	4	4	4	4	4	4	3	2	5	3	5	3	3	3
	1	4	2	2	2	2	5	4	4	4	3	4	4	4	4	4	4	3	4	4	3	3	3	4	4	4	4	4
	2	4	2	1	1	3	5	5	4	4	4	4	4	4	4	4	4	4	4	4	3	3	3	4	4	4	4	4
	1	1	1	6	5	1	5	4	5	5	4	3	2	4	4	4	5	4	5	4	4	3	5	5	5	5	4	3
	2	3	2	4	4	2	5	5	4	4	4	4	4	4	4	4	4	4	4	4	3	3	3	4	4	2	4	4
	1	2	2	4	5	1	5	5	3	2	3	3	2	4	3	4	5	3	5	5	4	3	4	4	5	4	4	3
	2	3	2	2	3	3	5	5	4	4	4	4	4	4	4	4	4	4	5	4	4	3	5	3	2	4	4	5
	1	3	2	4	5	2	5	4	4	3	4	4	2	4	4	4	4	4	4	4	3	2	5	3	5	3	3	3
	1	3	3	3	3	2	5	4	4	4	3	3	3	4	4	4	4	3	4	4	3	3	3	4	4	4	4	4
	1	3	2	3	5	2	5	5	4	4	3	3	2	4	4	4	4	4	4	4	3	3	3	4	4	4	4	4
	2	3	2	3	5	2	5	5	5	5	4	5	3	4	4	4	5	4	5	4	4	3	5	5	5	5	4	3
	1	3	2	4	5	2	5	4	4	3	4	4	2	3	5	5	5	3	4	2	3	5	4	3	4	5	5	5
	1	4	2	3	2	3	5	4	4	4	4	4	3	4	4	4	4	5	4	4	4	4	5	4	5	4	4	5
	1	2	2	4	5	1	5	4	4	4	3	3	4	4	4	4	5	4	3	3	3	4	3	3	4	3	3	3
	2	2	2	5	5	1	5	5	5	4	3	5	5	4	5	5	5	3	4	4	4	3	4	4	4	3	4	3
	1	2	2	4	5	1	5	4	4	3	4	4	2	4	4	5	5	4	5	4	4	4	4	4	4	2	4	4
	1	4	2	2	5	2	5	4	4	4	2	3	4	3	4	4	4	3	4	5	3	3	4	4	4	2	4	2
	2	4	2	1	5	3	5	5	4	4	2	3	4	5	4	5	5	4	5	4	4	3	5	5	5	1	4	4
	1	1	1	6	5	1	5	5	3	2	2	2	2	4	4	4	4	4	4	4	3	3	3	4	4	2	4	4
	2	3	2	4	5	2	5	4	4	2	3	4	3	4	3	4	5	3	5	5	4	3	4	4	5	4	4	3
	1	2	2	4	5	1	5	5	4	3	3	4	5	4	4	4	4	4	5	4	4	3	5	3	2	4	4	5
	2	3	2	2	5	3	5	5	5	3	4	4	5	4	4	4	4	4	4	4	3	2	5	3	5	3	3	3
	1	3	2	4	5	2	5	5	5	3	3	5	5	4	4	4	4	3	4	4	3	3	3	4	4	4	4	4
	1	3	3	3	5	2	5	5	5	5	3	5	5	4	4	4	4	4	4	4	3	3	3	4	4	4	4	4
	1	3	2	3	5	2	5	4	5	3	3	5	5	4	4	4	5	4	5	4	4	3	5	5	5	5	4	3
	2	3	2	3	5	2	5	4	3	2	2	2	4	4	4	4	4	4	4	4	3	3	3	4	4	2	4	4
	1	3	2	4	5	2	5	4	5	4	3	3	4	4	3	4	5	3	5	5	4	3	4	4	5	4	4	3
	1	4	2	3	5	3	5	4	3	4	3	2	5	4	4	4	4	4	5	4	4	3	5	3	2	4	4	5
	1	2	2	4	5	1	5	4	5	3	3	5	5	4	4	4	4	4	4	4	3	2	5	3	5	3	3	3
	2	2	2	5	5	1	5	4	4	3	3	4	5	4	4	4	4	3	4	4	3	3	3	4	4	4	4	4
	1	2	2	4	5	1	5	4	5	3	3	5	4	4	4	4	4	4	4	4	3	3	3	4	4	4	4	4
	1	4	2	2	5	2	5	4	5	3	3	4	5	4	4	4	5	4	5	4	4	3	5	5	5	5	4	3
	2	4	2	1	5	3	5	4	4	4	4	4	5	4	4	4	4	4	4	4	3	3	3	4	4	2	4	4
	1	1	1	6	5	1	5	4	4	3	3	4	4	4	3	4	5	3	5	5	4	3	4	4	5	4	4	3
	1	3	2	4	5	2	5	4	4	3	3	4	5	4	4	4	4	4	5	4	4	3	5	3	2	4	4	5
	1	2	2	4	5	1	5	5	4	2	3	4	3	4	4	4	4	4	4	4	3	2	5	3	5	3	3	3
	2	3	2	2	5	3	5	4	4	2	3	4	3	4	4	4	4	3	4	4	3	3	3	4	4	4	4	4
	1	3	2	4	5	2	5	4	2	2	2	2	2	4	4	4	4	4	4	4	3	3	3	4	4	4	4	4
	1	3	3	3	5	2	5	4	3	4	4	3	3	4	4	4	5	4	5	4	4	3	5	5	5	5	4	3
	1	3	2	3	5	2	5	4	2	4	3	3	3	4	4	4	4	4	4	4	3	3	3	4	4	2	4	4
	2	3	2	3	5	2	5	4	2	4	3	3	3	4	3	4	5	3	5	5	4	3	4	4	5	4	4	3
	1	3	2	4	5	2	5	4	5	5	4	5	5	4	4	4	4	4	5	4	4	3	5	3	2	4	4	5
	1	4	2	3	5	3	5	4	4	4	4	4	4	4	4	4	4	4	4	4	3	2	5	3	5	3	3	3
	1	2	2	4	5	1	5	4	4	3	4	5	5	4	4	4	4	3	4	4	3	3	3	4	4	4	4	4
	2	2	2	5	5	1	5	5	4	4	4	4	4	4	4	4	4	4	4	4	3	3	3	4	4	4	4	4
	1	4	2	3	5	3	5	4	3	2	2	2	2	4	4	4	5	4	5	4	4	3	5	5	5	5	4	3
	1	2	2	4	5	1	5	4	2	1	2	1	1	3	5	5	5	3	4	2	3	5	4	3	4	5	5	5
	2	2	2	5	5	1	5	5	3	3	3	1	1	4	4	4	4	5	4	4	4	4	5	4	5	4	4	5
	1	2	2	4	5	1	5	5	3	2	2	2	2	4	4	4	5	4	5	4	4	3	5	5	5	5	4	3
	1	4	2	2	5	2	5	4	3	2	3	2	1	4	4	4	4	4	4	4	3	3	3	4	4	2	4	4
	2	4	2	1	5	3	5	5	2	1	2	1	1	4	3	4	5	3	5	5	4	3	4	4	5	4	4	3
	1	1	1	6	5	1	5	4	4	4	4	4	4	4	4	4	4	4	5	4	4	3	5	3	2	4	4	5
	2	3	2	4	5	2	5	4	3	3	3	3	3	4	4	4	4	4	4	4	3	2	5	3	5	3	3	3
	1	2	2	4	5	1	5	4	3	3	2	3	2	4	4	4	4	3	4	4	3	3	3	4	4	4	4	4
	1	2	2	4	5	1	5	5	3	5	4	3	2	4	4	4	4	4	4	4	3	3	3	4	4	4	4	4
	1	4	2	2	3	3	4	4	4	4	3	4	4	4	4	4	5	4	5	4	4	3	5	5	5	5	4	3
	2	4	2	1	1	2	4	4	4	5	3	2	2	4	4	4	4	4	4	4	3	3	3	4	4	2	4	4
	1	3	2	4	5	1	4	4	3	3	3	3	3	4	3	4	5	3	5	5	4	3	4	4	5	4	4	3
	1	1	1	6	5	1	4	4	2	2	2	2	2	4	4	4	4	4	5	4	4	3	5	3	2	4	4	5
	1	4	2	1	5	2	4	4	4	3	3	3	3	4	4	4	4	4	4	4	3	2	5	3	5	3	3	3
	1	4	2	1	5	2	4	4	2	1	2	1	1	4	4	4	4	3	4	4	3	3	3	4	4	4	4	4
	1	4	2	5	5	2	4	5	4	4	4	4	4	4	4	4	4	4	4	4	3	3	3	4	4	4	4	4
	2	2	2	3	5	2	4	4	4	4	2	3	3	4	4	4	5	4	5	4	4	3	5	5	5	5	4	3
	1	4	2	3	4	3	4	4	5	5	2	3	3	3	5	5	5	3	4	2	3	5	4	3	4	5	5	5
	1	3	2	2	5	2	4	4	4	4	3	4	4	4	4	4	4	5	4	4	4	4	5	4	5	4	4	5
	1	4	2	2	3	3	4	4	4	4	2	3	3	4	4	5	5	3	5	3	3	2	4	4	4	4	4	4
	1	2	2	5	5	1	4	5	4	4	2	3	5	5	5	5	4	4	4	4	3	3	2	5	5	5	4	4
	2	3	2	4	5	1	4	5	4	4	4	4	2	4	4	4	5	4	5	4	4	4	3	5	5	4	5	5
	1	1	1	6	5	1	4	4	4	4	1	3	3	4	4	4	5	3	3	4	3	4	5	3	4	3	4	3
	1	4	2	1	5	2	4	5	5	3	4	4	4	4	4	4	4	3	5	4	4	4	4	4	5	2	4	4
	1	4	2	1	5	2	4	5	5	3	3	3	1	4	4	4	5	3	4	4	3	3	4	3	4	3	5	5
	1	4	2	5	5	2	4	5	5	4	4	4	4	5	4	5	5	4	4	4	5	5	5	5	5	2	5	4
	2	2	2	3	5	2	4	5	5	4	5	4	3	5	4	5	5	4	5	5	3	2	3	3	4	5	5	5
	1	4	2	3	4	3	4	5	5	4	3	3	3	4	4	4	4	3	4	4	4	3	5	4	4	4	3	2
	1	3	2	2	5	2	4	5	4	4	3	4	4	5	4	4	5	4	4	3	3	3	5	4	4	2	4	4
	1	3	2	4	5	2	4	5	4	4	3	4	4	4	3	4	4	3	4	4	3	4	4	3	4	4	5	4
	1	4	2	3	5	3	4	5	5	5	4	5	5	5	5	5	5	3	5	5	5	3	5	5	5	3	5	5
	1	4	2	3	3	3	4	5	4	4	4	3	3	5	4	4	4	4	4	5	3	3	4	5	5	4	3	4
	1	3	2	1	2	3	4	5	4	4	4	4	4	5	4	4	5	4	4	4	4	3	4	4	4	2	5	4
	1	4	2	3	3	1	4	4	5	4	4	3	3	5	5	5	5	4	4	4	3	4	5	3	5	2	4	4
	2	2	2	4	5	1	4	5	5	4	4	4	3	4	4	5	5	4	5	5	3	4	5	4	5	4	4	2
	1	2	2	3	5	2	4	4	5	5	2	2	4	4	4	4	5	3	5	5	3	4	4	4	4	5	4	2
	2	1	1	1	5	1	4	4	5	4	4	4	4	5	5	5	5	5	4	4	5	4	5	4	5	5	5	4
	1	4	2	2	5	2	4	5	4	4	3	4	4	5	5	5	5	5	4	4	4	4	4	5	4	5	4	5
	1	1	1	6	5	1	4	4	5	4	4	4	4	5	5	5	5	4	4	4	4	3	4	4	4	2	4	2
	1	3	2	4	5	2	4	5	4	4	3	3	3	4	4	4	5	5	5	5	3	4	5	4	4	4	5	4
	2	3	2	3	5	3	4	4	4	4	2	2	3	3	4	4	5	4	4	4	3	4	4	5	5	5	5	5
	1	4	2	3	3	3	4	5	5	4	4	3	4	4	4	4	5	4	3	4	3	3	5	4	5	2	3	4
	1	3	2	1	2	3	4	5	5	4	4	4	4	5	5	5	5	5	5	5	4	5	5	4	5	4	4	5
	1	4	2	3	3	1	4	2	4	4	4	2	2	4	4	4	5	5	5	5	4	4	5	4	4	3	4	4
	2	2	2	4	5	1	4	4	5	4	4	4	4	4	4	4	4	4	4	4	4	3	4	4	4	2	4	4
	1	2	2	3	5	2	4	4	5	4	4	4	4	5	4	5	5	4	5	5	3	3	5	5	4	3	4	4
	1	1	1	1	5	1	4	5	4	4	4	3	4	4	3	4	4	4	4	4	4	4	4	4	4	4	4	4
	1	4	2	2	5	2	4	5	4	4	3	3	2	4	4	5	5	4	3	5	5	4	5	5	5	3	5	5
	1	1	1	6	5	1	4	4	5	5	5	4	4	4	5	5	5	4	4	4	4	3	5	4	5	4	5	3
	1	5	2	1	3	3	4	5	2	3	2	3	2	3	4	4	4	5	5	5	3	3	4	5	5	3	4	2
	1	4	2	3	3	2	4	4	5	4	4	3	3	4	4	4	5	4	5	5	3	3	5	5	5	3	4	3
	1	1	2	6	5	1	4	5	5	2	3	1	1	5	5	5	5	5	4	5	3	5	5	3	5	5	5	5
	2	2	2	4	5	1	4	5	5	4	3	4	4	4	4	4	4	4	5	4	3	4	5	5	5	5	5	5
	1	3	2	3	5	2	4	4	4	4	4	4	4	5	4	4	4	4	4	5	3	3	5	5	5	3	4	3
	1	3	2	4	5	2	4	4	4	4	2	2	2	3	4	5	5	5	5	4	3	3	5	4	4	2	2	2
	1	2	2	5	5	2	4	1	4	4	4	2	3	4	4	4	5	4	4	3	4	4	4	4	3	4	2	2
	2	3	2	4	5	2	4	5	5	5	4	4	4	5	5	5	5	3	5	5	4	4	4	4	4	3	4	3
	1	3	2	3	3	2	4	5	4	2	3	2	2	4	4	4	5	3	4	5	4	4	5	5	5	4	4	3
	1	3	2	2	5	2	4	4	3	4	2	3	3	4	4	4	5	4	4	4	3	2	5	4	5	4	4	4
	1	2	2	3	5	2	4	4	4	4	4	3	4	4	5	5	5	4	5	5	4	4	5	4	5	4	4	3
	1	4	2	1	3	2	4	4	5	5	5	4	5	4	4	5	5	5	5	5	4	4	5	5	5	4	5	5
	1	4	2	1	2	3	4	4	4	4	4	4	4	5	4	5	5	4	5	5	3	3	5	4	5	5	4	4
	1	4	2	2	3	3	4	5	5	5	3	4	4	5	5	5	5	4	4	5	3	4	4	5	5	3	3	3
	2	4	2	1	5	2	4	4	3	2	1	3	3	5	5	5	5	5	4	4	3	4	1	2	3	4	4	3
	2	3	2	4	5	1	4	5	5	5	5	5	5	5	5	4	4	4	4	4	5	5	5	4	4	4	4	4
	1	1	1	6	5	1	4	4	5	4	4	4	4	5	5	4	5	3	4	4	4	4	4	5	4	2	3	3
	1	4	2	1	5	2	4	4	5	4	4	4	4	5	5	4	4	4	4	4	5	5	5	4	4	4	4	4
	1	4	2	1	5	2	4	5	5	5	5	5	5	5	5	4	5	4	4	4	4	4	4	5	4	2	3	3
	1	4	2	5	5	2	4	5	5	5	5	5	5	5	5	5	5	4	5	5	4	4	4	5	5	5	5	4
	2	2	2	3	5	2	4	4	5	4	3	4	3	5	4	4	5	3	3	4	2	3	4	4	4	3	4	4
	1	4	2	3	4	3	4	5	5	5	5	5	5	3	3	4	3	3	4	5	5	4	4	4	4	4	4	4
	1	3	2	2	5	2	4	4	4	2	2	3	3	5	5	5	5	4	5	5	4	4	5	4	4	2	5	3
	1	4	2	2	3	3	4	5	4	3	3	4	4	5	4	4	4	4	4	4	5	5	4	5	5	3	4	3
	1	4	2	1	1	2	4	5	5	5	5	5	5	5	5	5	5	5	4	4	4	4	4	4	4	4	4	4
	1	3	2	4	5	1	4	5	4	4	4	4	4	4	4	4	4	4	4	4	4	4	4	4	4	4	4	4
	1	1	1	6	5	1	4	5	4	4	4	4	4	4	4	4	4	4	4	4	4	4	4	4	4	4	4	4
	1	4	2	1	5	2	4	5	4	3	3	3	3	5	5	5	5	5	5	5	4	4	5	4	4	5	4	4
	1	2	2	4	5	1	4	5	5	5	5	4	5	5	5	4	4	5	4	4	4	4	4	5	5	4	5	4
	1	2	2	5	5	1	4	5	4	4	4	4	4	4	4	4	4	4	4	4	4	4	4	4	4	4	4	4
	2	4	3	4	5	3	4	5	5	4	4	5	5	4	4	4	4	4	3	5	5	5	3	5	4	4	4	4
	1	4	2	3	4	3	4	5	5	4	4	5	5	4	4	4	4	4	3	5	5	5	3	5	5	5	5	5
	1	3	2	2	3	2	4	5	5	5	5	5	5	5	5	5	5	5	4	5	4	4	4	5	5	5	5	5
	1	3	2	4	5	2	4	5	5	3	4	4	4	5	5	5	5	5	3	5	3	3	5	5	5	3	5	5
	1	4	2	3	5	3	4	5	5	4	4	4	4	4	4	4	4	4	3	5	4	4	5	5	5	5	5	5
	1	4	2	3	3	3	4	5	5	5	3	4	5	5	5	5	5	4	4	5	5	4	4	4	4	5	5	4
	1	3	2	1	2	3	4	5	5	4	4	4	4	5	5	5	5	5	4	5	4	4	4	5	5	5	5	5
	1	4	2	3	3	1	4	4	5	5	3	4	4	5	5	5	5	4	4	5	4	4	4	5	5	4	4	4
	2	2	2	4	5	1	4	5	3	2	5	2	4	4	4	3	3	4	5	4	3	2	2	5	4	4	4	4
	1	2	2	3	5	2	4	5	3	2	4	2	4	4	4	3	3	4	3	5	4	3	2	2	5	4	3	4
	2	1	1	1	5	1	4	4	5	4	4	4	4	4	4	4	4	4	3	3	3	3	4	5	5	5	3	4
	1	4	2	2	5	2	4	5	5	5	4	4	4	5	5	5	5	5	5	5	3	3	5	5	5	5	5	2
	1	1	1	6	5	1	4	5	4	4	4	4	3	3	4	4	5	5	3	5	4	3	5	4	4	2	4	3
	1	3	2	4	5	2	4	5	5	4	3	3	4	3	4	4	5	4	3	4	3	3	4	3	5	4	4	3
	1	3	2	3	5	2	4	5	5	5	5	5	4	4	5	5	5	4	5	5	4	4	5	5	5	3	5	2
	2	3	2	3	5	2	4	5	4	4	4	3	4	4	4	4	4	4	4	4	4	4	4	4	4	4	4	3
	1	3	2	1	2	3	4	4	4	4	2	1	3	3	5	5	5	4	4	4	4	4	5	3	4	3	4	4
	1	2	2	5	5	1	4	4	4	3	2	2	2	4	4	4	4	4	4	4	4	2	4	4	4	4	2	4
	2	2	2	4	5	1	4	5	5	4	4	4	4	5	4	4	5	5	4	5	3	3	5	5	5	3	5	3
	1	2	2	3	5	2	4	5	2	4	2	2	2	4	3	5	5	4	4	4	3	3	4	4	4	3	4	4
	1	2	1	6	5	1	4	5	5	5	5	4	4	4	4	5	5	4	2	5	2	2	5	5	5	3	4	2
	1	4	2	2	5	2	4	5	4	4	2	4	3	4	4	4	4	3	4	4	2	3	4	4	4	2	5	5
	1	1	1	6	5	1	4	4	2	1	3	2	3	4	4	4	4	4	4	4	4	4	4	4	3	3	3	3
	1	2	2	5	5	1	4	5	5	5	5	5	5	5	5	5	5	5	5	5	5	5	5	5	5	5	5	5
	1	4	2	3	3	2	4	4	1	3	5	4	3	3	1	3	2	1	5	4	2	1	3	5	4	3	1	3
	2	1	2	6	5	1	4	4	4	4	4	4	4	5	5	4	5	5	5	5	4	4	4	5	5	5	5	5
	1	2	2	6	5	1	4	4	5	4	3	4	4	5	4	4	4	4	5	5	5	5	5	5	5	5	5	3
	1	2	2	6	5	1	4	5	2	2	2	2	1	4	4	4	5	3	3	2	4	3	5	5	5	1	2	1
	1	3	2	4	5	2	4	5	5	5	5	5	4	4	5	4	4	5	4	5	4	4	4	5	5	4	4	4
	1	1	1	6	5	1	4	4	4	4	2	2	3	4	3	3	4	3	4	4	4	4	4	4	3	4	3	4
	1	2	2	5	5	2	4	5	2	2	3	2	4	4	4	4	4	3	3	2	2	2	4	4	3	2	4	2
	1	3	2	5	5	3	3	4	4	4	2	2	4	4	3	3	4	3	4	4	4	4	4	4	3	4	3	4
	1	3	2	3	5	1	3	5	4	2	2	2	2	4	4	4	4	4	4	3	4	4	4	5	4	4	2	4
	2	2	2	5	5	1	3	5	4	4	3	3	3	4	4	4	4	4	4	3	4	4	4	5	4	4	2	4
	1	2	2	3	3	2	3	5	4	4	2	2	3	4	4	4	4	4	4	3	4	4	4	5	4	4	2	4
	1	3	2	4	5	1	3	5	4	4	2	2	3	4	4	4	4	4	4	3	4	4	4	5	4	4	2	4
	1	4	2	3	4	2	3	5	4	4	2	2	3	4	4	4	4	4	4	3	4	4	4	5	4	4	2	4
	1	3	2	4	5	1	3	4	4	4	3	2	1	4	4	4	4	4	3	4	3	4	4	3	4	3	3	4
	1	4	2	1	3	3	3	4	5	4	4	4	3	4	4	4	4	4	3	4	3	4	4	3	4	3	3	4
	1	4	2	2	5	3	3	4	4	4	2	2	4	4	4	4	4	4	4	3	4	4	4	5	4	4	2	4
	1	4	2	2	3	2	3	4	4	2	3	2	4	5	4	4	4	4	4	4	4	3	4	5	4	4	2	4
	1	3	2	1	3	3	3	5	5	3	2	2	1	4	4	4	4	4	4	3	4	4	4	5	4	4	2	4
	1	3	2	3	3	1	3	5	3	2	2	2	2	4	3	4	4	3	4	3	4	5	5	5	5	5	5	5
	1	4	2	1	5	3	3	5	5	5	3	2	2	4	3	4	4	3	4	3	4	4	5	5	4	4	4	4
	1	3	2	5	5	2	3	5	2	1	1	1	1	4	3	3	2	3	4	3	3	2	4	4	4	3	4	3
	1	4	2	2	3	3	3	4	3	3	2	3	3	4	4	4	4	4	4	4	4	4	4	4	4	3	4	2
	1	4	2	1	1	3	3	4	3	3	2	3	3	4	4	4	4	4	4	4	4	4	4	4	4	3	4	2
	1	3	2	3	5	2	3	4	3	3	2	3	3	4	4	4	4	4	4	4	4	4	4	4	4	3	4	2
	1	4	2	1	5	3	3	4	3	3	1	2	2	4	3	4	4	3	4	4	4	4	4	4	3	4	3	4
	1	4	2	2	5	3	3	4	4	4	4	4	4	5	5	3	4	3	4	4	4	4	4	5	5	4	4	4
	1	4	2	2	5	2	3	4	2	2	2	2	2	3	4	3	4	2	4	2	3	3	4	3	4	2	4	2
	1	3	2	1	3	3	3	4	3	2	2	3	3	4	4	4	4	4	4	4	4	4	4	4	4	4	4	4
	1	3	2	3	3	1	3	4	5	5	5	5	5	5	5	5	5	5	5	5	5	5	5	5	5	5	5	5
	1	4	2	1	1	3	3	4	5	5	4	4	4	5	5	5	5	5	5	3	5	4	4	4	4	4	5	5
	1	3	2	5	5	2	3	4	5	4	4	4	4	4	4	4	4	4	4	4	4	4	4	5	5	4	5	4
	1	4	2	2	3	3	3	4	5	5	5	5	5	5	5	5	5	5	5	5	5	5	5	5	5	5	5	5
	2	4	2	1	1	3	3	4	5	5	3	4	4	5	5	5	5	5	5	5	5	5	5	5	5	5	5	5
	2	3	2	3	5	2	3	5	4	4	3	4	4	4	4	4	4	4	4	4	4	4	4	4	4	4	4	4
	1	4	2	1	5	3	3	5	4	4	4	4	4	4	4	4	4	4	5	5	5	5	5	4	4	4	5	2
	2	4	2	2	5	3	3	4	4	4	2	2	3	4	3	3	4	3	4	4	4	4	4	4	3	4	3	4
	1	4	2	2	5	2	3	5	4	4	2	2	3	4	3	4	4	3	4	3	4	4	5	5	4	4	4	4
	2	3	2	5	5	3	3	4	4	4	2	2	3	4	3	4	4	3	4	3	4	4	5	5	4	4	4	4
	2	3	2	3	5	1	3	4	4	4	2	2	3	4	3	4	4	3	4	3	4	4	5	5	4	4	4	4
	1	2	2	5	5	1	3	5	4	4	2	4	2	5	4	4	4	3	3	4	3	3	5	3	4	3	3	3
	1	2	2	3	3	2	3	5	4	4	2	2	3	5	3	4	4	3	4	3	4	4	5	5	4	4	4	4
	2	3	2	4	5	1	3	4	5	2	3	4	2	4	2	5	3	3	2	1	4	3	4	3	2	5	1	2
	1	4	2	3	4	2	3	4	4	4	2	4	2	5	4	4	4	3	3	4	3	3	5	3	4	3	3	3
	1	3	2	4	5	1	3	5	5	4	4	4	4	5	5	5	5	5	5	3	3	5	5	5	5	5	5	5
	1	4	2	1	3	3	3	5	4	4	2	2	2	5	4	5	5	4	4	4	4	4	5	5	5	5	5	5
	1	4	2	2	5	3	3	4	5	5	5	4	5	5	5	5	4	3	5	5	5	4	5	5	5	5	5	4
	2	4	2	2	3	2	3	5	5	5	4	4	4	5	5	5	5	5	4	4	4	4	4	4	4	4	4	4
	1	2	2	4	5	2	3	3	5	3	3	4	3	4	4	4	4	4	4	4	4	4	4	4	4	4	4	4
	1	1	1	6	5	1	3	4	2	4	2	3	2	5	4	4	4	3	3	4	3	3	5	3	4	3	3	3
	1	4	2	5	5	2	3	4	4	4	4	4	4	4	4	4	4	4	5	4	4	4	4	5	4	4	5	4
	1	1	1	6	5	1	3	5	5	4	2	3	4	5	4	5	5	3	5	3	4	3	5	4	5	5	5	5
	2	4	2	1	3	3	3	4	3	3	1	2	2	4	3	4	4	3	4	3	4	4	5	5	4	4	4	4
	1	4	2	1	5	3	3	5	5	2	3	3	3	4	4	4	5	2	4	3	3	3	5	5	5	3	3	3
